# Supplementary material for: Discovery of Active Ingredients Targeted TREM2 by SPR Biosensor-UPLC/MS Recognition System, and Investigating the Mechanism of Anti-Neuroinflammatory Activity on the Lignin-Amides from Datura metel Seeds
Source: Molecules. 2021 Sep 30;26(19):5946. doi: 10.3390/molecules26195946 (PMC8512677; doi:10.3390/molecules26195946)
Supplement: Supplementary file 1 [file molecules-26-05946-s001.zip]

Archive with 1 entries (1 files):
- molecules-1385009-supplementary.pdf
